# Supplementary material for: Association of mental disorders with sepsis: a bidirectional Mendelian randomization study
Source: Front Public Health. 2024 May 17;12:1327315. doi: 10.3389/fpubh.2024.1327315 (PMC11140049; doi:10.3389/fpubh.2024.1327315)
Supplement: Supplementary file 1 [file Data_Sheet_1.xlsx]

## Sheet: Supplementary Table 1
Supplementary Table 1. STROBE-MR Checklist of Recommended Items to Address in Reports of Mendelian Randomization Studiesa
Item No.	Section	Checklist item
Title and Abstract
1	Title and abstract	Indicate mendelian randomization (MR) as the study’s design in the title and/or the abstract if that is a main purpose of the study.
Introduction
2	Background	Explain the scientific background and rationale for the reported study. What is the exposure? Is a potential causal relationship between exposure and outcome plausible? Justify why MR is a helpful method to address the study question.
3	Objectives	State specific objectives clearly, including prespecified causal hypotheses (if any). State that MR is a method that, under specific assumptions, intends to estimate causal effects.
Methods
4	Study design and data sources	Present key elements of the study design early in the article. Consider including a table listing sources of data for all phases of the study. For each data source contributing to the analysis, describe the following:
	a	Setting: Describe the study design and the underlying population, if possible. Describe the setting, locations, and relevant dates, including periods of recruitment, exposure, follow-up, and data collection, when available.
	b	Participants: Report the eligibility criteria and the sources and methods of selection of participants. Report the sample size and whether any power or sample size calculations were carried out prior to the main analysis.
	c	Describe measurement, quality control, and selection of genetic variants.
	d	For each exposure, outcome, and other relevant variables, describe methods of assessment and diagnostic criteria for diseases.
	e	Provide details of ethics committee approval and participant informed consent, if relevant.
5	Assumptions	Explicitly state the 3 core instrumental variable (IV) assumptions for the main analysis (relevance, independence, and exclusion restriction), as well assumptions for any additional or sensitivity analysis.
6	Statistical methods: main analysis	Describe statistical methods and statistics used.
	a	Describe how quantitative variables were handled in the analyses (ie, scale, units, model).
	b	Describe how genetic variants were handled in the analyses and, if applicable, how their weights were selected.
	c	Describe the MR estimator (eg, 2-stage least squares, Wald ratio) and related statistics. Detail the included covariates and, in case of 2-sample MR, whether the same covariate set was used for adjustment in the 2 samples.
	d	Explain how missing data were addressed.
	e	If applicable, indicate how multiple testing was addressed.
7	Assessment of assumptions	Describe any methods or prior knowledge used to assess the assumptions or justify their validity.
8	Sensitivity analyses and additional analyses	Describe any sensitivity analyses or additional analyses performed (eg, comparison of effect estimates from different approaches, independent replication, bias analytic techniques, validation of instruments, simulations).
9	Software and preregistration
	a	Name statistical software and package(s), including version and settings used.
	b	State whether the study protocol and details were preregistered (as well as when and where).
10	Descriptive data
	a	Report the numbers of individuals at each stage of included studies and reasons for exclusion. Consider use of a flow diagram.
	b	Report summary statistics for phenotypic exposure(s), outcome(s), and other relevant variables (eg, means, SDs, proportions).
	c	If the data sources include meta-analyses of previous studies, provide the assessments of heterogeneity across these studies.
	d	For 2-sample MR: i. Provide justification of the similarity of the genetic variant–exposure associations between the exposure and outcome samples. ii. Provide information on the number of individuals who overlap between the exposure and outcome studies.
11	Main results
	a	Report the associations between genetic variant and exposure and between genetic variant and outcome, preferably on an interpretable scale.
	b	Report MR estimates of the relationship between exposure and outcome and the measures of uncertainty from the MR analysis, on an interpretable scale, such as odds ratio or relative risk per SD difference.
	c	If relevant, consider translating estimates of relative risk into absolute risk for a meaningful time period.
	d	Consider plots to visualize results (eg, forest plot, scatterplot of associations between genetic variants and outcome vs between genetic variants and exposure).
12	Assessment of assumptions
	a	Report the assessment of the validity of the assumptions.
	b	Report any additional statistics (eg, assessments of heterogeneity across genetic variants, such as I 2 , Q statistic, or E-value).
13	Sensitivity analyses and additional analyses
	a	Report any sensitivity analyses to assess the robustness of the main results to violations of the assumptions.
	b	Report results from other sensitivity analyses or additional analyses.
	c	Report any assessment of the direction of the causal relationship (eg, bidirectional MR).
	d	When relevant, report and compare with estimates from non-MR analyses.
	e	Consider additional plots to visualize results (eg, leave-one-out analyses).
Discussion
14	Key results	Summarize key results with reference to study objectives.
15	Limitations	Discuss limitations of the study, taking into account the validity of the IV assumptions, other sources of potential bias, and imprecision. Discuss both direction and magnitude of any potential bias and any efforts to address them.
16	Interpretation
	a	Meaning: Give a cautious overall interpretation of results in the context of their limitations and in comparison with other studies.
	b	Mechanism: Discuss underlying biological mechanisms that could drive a potential causal relationship between the investigated exposure and the outcome, and whether the gene-environment equivalence assumption is reasonable. Use causal language carefully, clarifying that IV estimates may provide causal effects only under certain assumptions.
	c	Clinical relevance: Discuss whether the results have clinical or public policy relevance, and to what extent they inform effect sizes of possible interventions.
17	Generalizability	Discuss the generalizability of the study results (a) to other populations, (b) across other exposure periods/timings, and (c) across other levels of exposure.
Other Information
18	Funding	Describe sources of funding and the role of funders in the present study and, if applicable, sources of funding for the databases and original study or studies on which the present study is based.
19	Data and data sharing	Provide the data used to perform all analyses or report where and how the data can be accessed, and reference these sources in the article. Provide the statistical code needed to reproduce the results in the article or report whether the code is publicly accessible and, if so, where.
20	Conflicts of interest	All authors should declare all potential conflicts of interest.
STROBE-MR: Strengthening the Reporting of Observational Studies in Epidemiology Using Mendelian Randomization guidelines; aRepublished with permission from the Equator Network.

## Sheet: Supplementary Table 2
Supplementary Table 2. Summary information on ten mental disorders SNPs clumped for independence at kb=10000 and r2=0.001 and used as genetic instruments for the Mendelian randomization analyses
SNP	A1	A2	Beta	SE	P-value	F-Statisticsa
35 SNPs for BDb
rs10255167	G	A	-0.065499	0.0118	2.84428e-08	30.8109
rs10737496	C	T	0.0542041	0.0094	8.09881e-09	33.2512
rs112481526	A	G	-0.0622052	0.0105	3.13613e-09	35.0974
rs113779084	G	A	-0.0751008	0.0102	1.80064e-13	54.2111
rs11764361	A	G	0.0611986	0.0104	3.99311e-09	34.6271
rs12154473	A	G	-0.0575973	0.0096	1.97655e-09	35.9967
rs12575685	G	A	-0.0648052	0.0102	2.10534e-10	40.3664
rs13044225	A	G	-0.0536012	0.0095	1.67858e-08	31.8348
rs13195401	G	T	0.1353	0.0175	1.06355e-14	59.7748
rs1487445	C	T	-0.0732053	0.0093	3.50308e-15	61.9611
rs174592	A	G	-0.0711953	0.0097	2.14039e-13	53.8715
rs2126180	G	A	-0.0564963	0.0094	1.85246e-09	36.123
rs2159100	C	T	-0.0772051	0.0098	3.32481e-15	62.064
rs2273738	C	T	-0.0916987	0.0137	2.18139e-11	44.8008
rs228768	G	T	0.064701	0.0102	2.24988e-10	40.2366
rs237475	T	C	-0.0548998	0.0093	3.56511e-09	34.8478
rs2577831	C	A	0.0661996	0.0093	1.09313e-12	50.6694
rs2693698	A	G	-0.0525994	0.0094	2.19756e-08	31.3117
rs28455634	G	A	0.0627025	0.01	3.60478e-10	39.316
rs28565152	G	A	-0.0663001	0.0112	3.22629e-09	35.0422
rs35306827	G	A	0.0657971	0.0112	4.23504e-09	34.5126
rs35958438	G	A	0.065104	0.0117	2.62991e-08	30.963
rs41315395	C	A	-0.0697038	0.0127	4.05382e-08	30.1235
rs4447398	A	C	0.0822986	0.0138	2.46637e-09	35.5653
rs5758064	T	C	0.0526968	0.0094	2.07004e-08	31.4277
rs62581014	C	T	-0.0652001	0.0117	2.50885e-08	31.0545
rs6887473	G	A	0.0605964	0.0105	7.8763e-09	33.3054
rs6946056	A	C	-0.053	0.0097	4.65736e-08	29.8544
rs6954854	G	A	0.0582972	0.0094	5.581e-10	38.4627
rs6992333	A	G	-0.0603022	0.01	1.63739e-09	36.3635
rs7201930	T	C	-0.0589011	0.0104	1.48257e-08	32.076
rs72841199	A	G	0.0621012	0.0094	3.9349e-11	43.646
rs73560982	T	C	-0.112005	0.0202	2.94307e-08	30.7447
rs748455	T	C	0.0656005	0.0103	1.90294e-10	40.5639
rs9834970	T	C	-0.0824038	0.0094	1.84528e-18	76.8491
34 SNPs for MDDc
rs10174534	A	G	-0.0437011	0.0091	1.57e-06	23.0623
rs1025145	A	G	-0.0462953	0.0094	8.43e-07	24.2559
rs10825942	T	G	-0.0476998	0.0094	3.89e-07	25.75
rs11077049	A	G	0.141803	0.0301	2.46e-06	22.1942
rs117141160	A	G	0.267803	0.0571	2.73e-06	21.9968
rs1219935	T	C	0.0739008	0.0155	1.86e-06	22.7319
rs12200766	A	G	0.047599	0.0103	3.81e-06	21.356
rs12552	A	G	0.0425996	0.009	2.21e-06	22.404
rs12606521	A	G	0.0535976	0.0115	3.15e-06	21.7218
rs144895331	T	C	-0.0889952	0.0194	4.49e-06	21.0441
rs1491473	T	C	0.110297	0.0225	9.48e-07	24.0306
rs17043773	T	C	0.0458048	0.01	4.64e-06	20.9808
rs17499892	A	C	-0.0497997	0.0092	6.2e-08	29.3007
rs1888286	T	C	0.0483043	0.0099	1.07e-06	23.8068
rs1950829	A	G	0.054403	0.0089	9.8e-10	37.365
rs2012697	T	C	-0.0482978	0.0091	1.11e-07	28.169
rs2084080	A	G	-0.0562001	0.0121	3.41e-06	21.5726
rs2451828	T	C	0.159002	0.0306	2.03e-07	26.9998
rs2784590	T	C	0.050503	0.0108	2.92e-06	21.8669
rs2958188	T	C	-0.0456984	0.009	3.82e-07	25.7821
rs34382743	T	C	0.0461963	0.0091	3.84e-07	25.771
rs4776768	T	C	-0.0497997	0.0101	8.2e-07	24.3114
rs4852123	T	C	0.0535029	0.0112	1.78e-06	22.8201
rs56308316	T	C	-0.0994999	0.0217	4.53e-06	21.0245
rs586275	A	G	-0.058795	0.0119	7.78e-07	24.4111
rs60747160	T	G	0.0452028	0.0094	1.52e-06	23.1246
rs62006671	A	G	0.0709989	0.0147	1.37e-06	23.3275
rs62284515	T	C	-0.0546991	0.0119	4.3e-06	21.1284
rs6689226	T	C	0.0495994	0.0093	9.65e-08	28.4437
rs6905391	A	G	-0.0692965	0.0129	7.79e-08	28.8565
rs74336531	A	C	0.095701	0.0201	1.92e-06	22.6694
rs74837665	T	C	0.0749961	0.0154	1.12e-06	23.7157
rs76837483	T	G	0.0972991	0.0203	1.64e-06	22.9734
rs875270	T	C	-0.0591027	0.0125	2.27e-06	22.356
122 SNPs for SCZb
rs10035564	A	G	-0.0668024	0.0092	3.84e-13	52.724
rs10086619	A	G	-0.0722052	0.0116	4.83e-10	38.7454
rs10117	G	A	0.0549994	0.0088	4.11e-10	39.0617
rs10160905	T	G	-0.0872041	0.0144	1.4e-09	36.6732
rs10861176	G	A	-0.0555021	0.0098	1.48e-08	32.075
rs10873538	T	G	-0.0665031	0.0091	2.71e-13	53.4074
rs11027839	A	C	-0.0515038	0.0086	2.11e-09	35.866
rs11165868	C	T	-0.0754027	0.0117	1.16e-10	41.5338
rs11210892	G	A	0.0635005	0.0091	2.99e-12	48.6935
rs11223774	A	G	0.0524976	0.0094	2.34e-08	31.1905
rs11229113	G	T	-0.053	0.0091	5.74e-09	33.921
rs113264400	T	C	-0.112296	0.0202	2.71e-08	30.9046
rs11534045	G	A	0.0627964	0.0093	1.46e-11	45.5935
rs11664298	G	A	-0.0773995	0.0108	7.69e-13	51.3605
rs11693094	C	T	0.054403	0.0087	4.02e-10	39.1027
rs11941714	G	A	0.0515957	0.0093	2.89e-08	30.7795
rs12129573	C	A	-0.0777994	0.0089	2.3e-18	76.4139
rs12285419	C	A	-0.0849045	0.011	1.18e-14	59.5767
rs12293670	A	G	0.0704957	0.0092	1.82e-14	58.7151
rs12412038	G	A	0.131204	0.0154	1.6e-17	72.5856
rs12489270	T	C	-0.0579046	0.0089	7.71e-11	42.3298
rs12652777	T	C	0.0487997	0.0086	1.39e-08	32.1986
rs12712510	T	C	0.0574006	0.0087	4.17e-11	43.5306
rs12771371	G	A	0.0524027	0.0093	1.75e-08	31.7498
rs12883788	C	T	-0.0613011	0.0087	1.84e-12	49.6476
rs13016542	T	C	0.0883039	0.0129	7.63e-12	46.8576
rs13107325	C	T	-0.158703	0.0168	3.5e-21	89.238
rs13195636	A	C	0.210504	0.0159	5.21e-40	175.278
rs13233308	C	T	0.0487044	0.0086	1.48e-08	32.0731
rs132582	C	T	0.0509973	0.0086	3.03e-09	35.1639
rs1430894	C	T	-0.0532953	0.0086	5.75e-10	38.4044
rs145071536	T	C	-0.0851005	0.012	1.32e-12	50.2923
rs1451488	A	G	-0.0708947	0.0087	3.68e-16	66.4032
rs149165	T	G	0.0481995	0.0087	3.02e-08	30.6935
rs1593304	A	G	-0.0641013	0.0111	7.7e-09	33.3494
rs167924	A	G	-0.0501992	0.009	2.44e-08	31.1106
rs16851048	T	C	-0.0744973	0.0107	3.35e-12	48.4745
rs16867571	A	G	0.0657035	0.0104	2.66e-10	39.9126
rs17149781	A	G	-0.0856015	0.0137	4.15e-10	39.041
rs17194490	G	T	-0.0781994	0.0116	1.57e-11	45.4455
rs17731	G	A	-0.0523992	0.0089	3.92e-09	34.6632
rs1860002	C	T	0.0837987	0.0087	5.86e-22	92.7761
rs187557	C	T	0.0666956	0.0119	2.09e-08	31.4123
rs1901512	T	C	0.058401	0.0094	5.2e-10	38.5997
rs1915019	A	G	0.0570984	0.0098	5.66e-09	33.9466
rs2053079	A	G	-0.0598986	0.0101	3.02e-09	35.1715
rs2078266	A	G	0.0696007	0.0126	3.32e-08	30.5131
rs215412	G	A	-0.0577033	0.0091	2.28e-10	40.2085
rs217339	C	T	0.0503033	0.0087	7.38e-09	33.4314
rs2252074	T	G	-0.0685037	0.0088	7e-15	60.5986
rs2333321	A	G	0.0712038	0.0105	1.19e-11	45.9862
rs2381411	T	C	-0.050399	0.0088	1.02e-08	32.8003
rs2414718	G	A	-0.0636962	0.0087	2.45e-13	53.6029
rs2455415	C	T	-0.0494949	0.0088	1.86e-08	31.6341
rs2456020	C	T	0.0815984	0.0102	1.25e-15	63.9975
rs2514218	C	T	0.0704957	0.0092	1.82e-14	58.7151
rs2710323	T	C	0.0784044	0.0086	7.74e-20	83.116
rs2815731	C	A	0.0600033	0.0091	4.29e-11	43.4777
rs2909457	G	A	0.0489997	0.0087	1.78e-08	31.7211
rs2999391	A	G	-0.0517987	0.0094	3.58e-08	30.3656
rs308697	C	A	0.0501036	0.0087	8.46e-09	33.1665
rs3115366	G	A	0.0611045	0.0086	1.2e-12	50.4835
rs35123781	A	G	-0.0525994	0.0091	7.46e-09	33.4102
rs35734242	T	C	-0.050704	0.0089	1.22e-08	32.4567
rs3739118	G	A	0.057004	0.0095	1.97e-09	36.005
rs3791710	T	C	0.0600033	0.0108	2.76e-08	30.8675
rs3795310	C	T	0.0509973	0.0087	4.58e-09	34.3601
rs3802924	A	C	0.0736036	0.0108	9.42e-12	46.4462
rs3814883	C	T	0.0670977	0.0087	1.23e-14	59.4809
rs4129585	A	C	0.0749961	0.0087	6.68e-18	74.3087
rs4441417	C	T	0.0503033	0.0091	3.24e-08	30.557
rs4575535	A	G	-0.0557982	0.0096	6.16e-09	33.7829
rs4632195	C	T	-0.0471964	0.0086	4.07e-08	30.1177
rs4636654	G	A	0.0483043	0.0089	5.72e-08	29.4572
rs4653164	C	T	-0.0511038	0.0092	2.78e-08	30.8554
rs4702	G	A	0.0843044	0.0089	2.73e-21	89.7264
rs4766428	C	T	-0.0750038	0.0089	3.53e-17	71.0209
rs4779050	T	G	0.0579953	0.0089	7.21e-11	42.4625
rs4812325	G	A	-0.0719042	0.0089	6.52e-16	65.2723
rs4921741	A	G	-0.0559991	0.0098	1.1e-08	32.652
rs500102	T	C	0.0517002	0.0088	4.23e-09	34.5159
rs505061	C	A	-0.0534957	0.0086	4.96e-10	38.6938
rs56205728	G	A	-0.0630037	0.0097	8.29e-11	42.188
rs56335113	A	G	0.064701	0.0094	5.86e-12	47.3769
rs5751191	T	C	-0.0655951	0.0086	2.4e-14	58.1762
rs57929572	C	T	0.0495994	0.0088	1.74e-08	31.7678
rs58120505	T	C	0.089603	0.0088	2.38e-24	103.676
rs61937595	C	T	0.130098	0.0162	9.69e-16	64.4928
rs62183855	A	C	0.0660967	0.0111	2.61e-09	35.4579
rs62266065	C	T	0.074003	0.0134	3.34e-08	30.4992
rs634940	G	T	-0.0663962	0.0099	1.99e-11	44.9797
rs6482437	A	C	-0.0989036	0.0142	3.28e-12	48.5118
rs6538539	G	T	0.0567961	0.0086	4e-11	43.6155
rs6546857	A	G	-0.0603978	0.0102	3.19e-09	35.0624
rs6549963	T	C	0.0483043	0.0088	4.04e-08	30.1305
rs6673880	A	G	-0.062301	0.0091	7.58e-12	46.8714
rs6715366	G	A	-0.0540972	0.0097	2.45e-08	31.1033
rs6943762	T	C	0.105098	0.0132	1.69e-15	63.3935
rs6974218	A	C	0.0548953	0.0089	6.92e-10	38.0444
rs6984242	G	A	0.0546965	0.0087	3.24e-10	39.5258
rs704367	A	C	0.0614995	0.0093	3.77e-11	43.7298
rs7112616	T	C	0.0522034	0.0086	1.28e-09	36.8468
rs7174732	C	A	-0.0584027	0.0097	1.73e-09	36.2512
rs72802868	G	T	0.0691995	0.0096	5.67e-13	51.9593
rs72986630	C	T	-0.112296	0.0179	3.53e-10	39.3568
rs73229090	C	A	0.102602	0.0142	4.99e-13	52.2075
rs7515363	C	T	0.0535029	0.0089	1.84e-09	36.1388
rs7575796	A	G	0.0963006	0.0172	2.16e-08	31.3474
rs7634476	A	G	-0.0577033	0.0088	5.48e-11	42.9967
rs7647398	C	T	0.0774979	0.0109	1.16e-12	50.5507
rs76838079	C	T	-0.0780048	0.0138	1.58e-08	31.951
rs7701440	T	C	-0.0698003	0.0086	4.81e-16	65.8746
rs778371	A	G	-0.0806029	0.0095	2.17e-17	71.9869
rs7798283	T	G	0.074003	0.0134	3.34e-08	30.4992
rs7867465	C	T	-0.0654029	0.0117	2.27e-08	31.248
rs79445414	T	C	-0.1234	0.0222	2.72e-08	30.8976
rs8055219	G	A	-0.0665031	0.0101	4.57e-11	43.3552
rs9304548	C	A	0.0567016	0.01	1.43e-08	32.1508
rs9318627	A	C	0.0611986	0.0088	3.54e-12	48.3635
rs9461916	T	C	-0.0532953	0.0088	1.39e-09	36.6786
rs9636107	A	G	-0.0698969	0.0086	4.38e-16	66.0569
rs9876421	C	T	-0.0625033	0.0092	1.09e-11	46.1562
12 SNPs for ANc
rs111925923	C	T	0.409497	0.089	4.20287e-06	21.17
rs11245454	G	A	-0.154306	0.0333	3.59006e-06	21.4721
rs117957029	C	T	-0.536502	0.1024	1.61203e-07	27.4501
rs13125782	C	T	0.174802	0.0356	9.10022e-07	24.1097
rs145106667	G	A	-0.686291	0.1483	3.69715e-06	21.4158
rs1894792	C	T	0.172599	0.0364	2.11887e-06	22.4841
rs2345557	G	T	0.237299	0.051	3.27268e-06	21.6497
rs4622308	C	T	-0.180096	0.0307	4.45573e-09	34.4137
rs4763166	G	A	0.152403	0.0298	3.15058e-07	26.1551
rs75307524	G	A	-0.474397	0.101	2.64007e-06	22.0618
rs75544652	C	T	0.5223	0.112	3.11044e-06	21.7472
rs79350580	C	T	0.309196	0.0666	3.44069e-06	21.5536
27 SNPs for ASDc
rs10110094	A	G	0.0906996	0.0191	2.05e-06	22.5499
rs112635299	T	G	0.220997	0.0432	3.13e-07	26.1702
rs11787216	T	C	-0.0692	0.0147	2.51e-06	22.1604
rs141319505	A	G	0.290698	0.061	1.88e-06	22.7103
rs144911765	T	C	-0.190096	0.0403	2.39e-06	22.2502
rs1452075	T	C	0.080704	0.0155	1.92e-07	27.1098
rs149923766	T	G	-0.237306	0.0484	9.44e-07	24.0395
rs16879023	A	G	-0.0957953	0.0201	1.88e-06	22.7141
rs2224274	T	C	0.0709989	0.0138	2.68e-07	26.4694
rs2391769	A	G	-0.0769026	0.0145	1.14e-07	28.1285
rs2635182	T	C	0.0669014	0.014	1.76e-06	22.8357
rs28729902	A	G	-0.0839035	0.0178	2.43e-06	22.2188
rs292441	A	G	-0.0724954	0.0149	1.14e-06	23.6727
rs35404050	T	C	0.0843044	0.0176	1.67e-06	22.9443
rs45595836	T	C	0.138996	0.0272	3.22e-07	26.1138
rs4750990	T	C	-0.0680968	0.0141	1.37e-06	23.3247
rs644552	A	G	0.159403	0.0346	4.08e-06	21.2245
rs6692705	A	G	0.0656005	0.0141	3.28e-06	21.6459
rs77691144	T	C	-0.207406	0.0435	1.86e-06	22.7333
rs7783557	T	C	0.0670042	0.0146	4.45e-06	21.062
rs78058104	A	G	0.187898	0.0397	2.21e-06	22.4007
rs78653484	T	C	-0.176296	0.0385	4.67e-06	20.9683
rs78827416	A	G	0.130502	0.0266	9.29e-07	24.0697
rs79940520	A	G	-0.0953992	0.0207	4.05e-06	21.2397
rs910805	A	G	-0.0956963	0.016	2.22e-09	35.7726
rs9366877	A	G	0.0684994	0.0139	8.31e-07	24.2853
rs9389208	T	C	0.0672006	0.0144	3.06e-06	21.7782
10 SNPs for OCDc
rs117310268	T	C	0.448697	0.0965	3.32e-06	21.6198
rs12568997	A	G	-0.2933	0.058	4.26e-07	25.5723
rs13141765	T	C	-0.2663	0.0558	1.82e-06	22.7759
rs4733767	A	G	0.193501	0.039	6.99e-07	24.617
rs55687617	A	G	-0.2702	0.0575	2.61e-06	22.0818
rs639560	T	C	-0.4158	0.0879	2.24e-06	22.3765
rs72781967	T	C	-0.1666	0.0353	2.36e-06	22.2742
rs72783425	A	C	0.339703	0.0733	3.58e-06	21.4778
rs77885126	T	C	-0.602501	0.1312	4.39e-06	21.0886
rs9952159	T	C	0.182297	0.0396	4.16e-06	21.1917
20 SNPs for ADHDb
rs10795678	C	T	0.0533038	0.0097	3.9e-08	30.1976
rs10875612	C	T	-0.0542978	0.0093	5.27e-09	34.0878
rs115111850	A	G	-0.114895	0.0204	1.78e-08	31.7205
rs11596214	G	A	0.0528012	0.0095	2.73e-08	30.8915
rs1162202	C	T	0.0613961	0.0102	1.75e-09	36.2311
rs12819667	C	T	0.0556996	0.0093	2.11e-09	35.8705
rs17718444	C	T	0.0611986	0.0103	2.82e-09	35.3027
rs2025286	A	C	-0.0548998	0.0093	3.57e-09	34.8478
rs2582895	C	A	0.0724974	0.0096	4.29e-14	57.0299
rs2886697	G	A	0.0587971	0.0096	9.09e-10	37.5119
rs3001723	G	A	-0.0788051	0.0102	1.11e-14	59.691
rs4925811	T	G	-0.0579999	0.0101	9.33e-09	32.9771
rs6082363	T	C	0.0703	0.0101	3.39e-12	48.4471
rs6537401	G	A	-0.0568032	0.01	1.34e-08	32.266
rs72854462	A	G	0.0627964	0.0107	4.39e-09	34.4431
rs7506904	G	A	-0.0559039	0.0098	1.17e-08	32.5411
rs7613360	C	T	-0.0534008	0.0097	3.69e-08	30.3076
rs76857496	C	A	0.0800027	0.014	1.1e-08	32.6553
rs7844069	T	G	0.0551982	0.0095	6.23e-09	33.76
rs9969232	G	A	-0.0683003	0.01	8.49e-12	46.6492
8 SNPs for PTSDc
rs113651112	A	G	1.0293	0.2208	3.13631e-06	21.7313
rs11730135	A	G	0.576	0.1244	3.65268e-06	21.439
rs1451608	A	G	0.586	0.1221	1.59186e-06	23.0337
rs145846766	T	G	-0.8207	0.1792	4.65423e-06	20.9746
rs1853871	T	C	0.4211	0.084	5.35614e-07	25.1311
rs7400289	T	C	-0.2978	0.0623	1.75211e-06	22.8493
rs74831398	T	C	0.9955	0.216	4.05007e-06	21.241
rs75944482	T	C	-0.629	0.1376	4.84891e-06	20.8961
15 SNPs for TSc
rs11075471	T	C	-0.491	0.1059	3.54e-06	21.4967
rs117648881	A	G	-0.5232	0.1064	8.77e-07	24.1798
rs12459560	T	G	0.177502	0.036	8.2e-07	24.3108
rs148879093	A	G	0.852499	0.1835	3.39e-06	21.5832
rs1865896	A	G	-0.1215	0.0263	3.84e-06	21.3423
rs1906252	A	C	-0.1285	0.0259	7e-07	24.6152
rs2504235	A	G	0.149204	0.0266	2.03e-08	31.4629
rs2708146	A	G	0.132702	0.026	3.33e-07	26.0501
rs4430756	T	C	0.1792	0.0385	3.25e-06	21.6648
rs6670211	A	C	-0.1263	0.0262	1.43e-06	23.2385
rs66904072	A	G	-0.330599	0.0704	2.65e-06	22.0525
rs72734943	A	G	0.716102	0.1557	4.24e-06	21.153
rs72853320	A	G	0.183396	0.0383	1.68e-06	22.9288
rs73205493	T	C	0.1501	0.0314	1.75e-06	22.8507
rs77313409	A	C	0.436699	0.0927	2.47e-06	22.1924
11 SNPs for PDc
rs112586150	A	G	0.457697	0.0981	3.08e-06	21.768
rs142111923	A	G	0.923	0.1842	5.42e-07	25.1087
rs144783209	T	G	0.531998	0.1105	1.48e-06	23.179
rs150769867	A	G	-0.797308	0.1728	3.95e-06	21.2895
rs1912779	T	G	0.3298	0.0682	1.33e-06	23.3847
rs41280169	T	C	0.505497	0.1013	6.03e-07	24.9011
rs55888696	A	C	0.786401	0.1569	5.38e-07	25.1213
rs72737735	T	C	0.462998	0.0994	3.19e-06	21.6963
rs77338525	T	C	0.581098	0.1163	5.84e-07	24.9654
rs79918695	T	C	-0.3384	0.0681	6.72e-07	24.6926
rs79919349	A	G	0.815798	0.1619	4.68e-07	25.3905
SNP: single nucleotide polymorphism; A1: effect allele; A2: other allele; SE: standard error;BD: bipolar disorders; MDD: major depressive disorder; SCZ: schizophrenia; AN: anorexia nervosa; ASD: autism spectrum disorder; OCD: obsessive-compulsive disorder; ADHD: attention-deficit hyperactivity disorder; PTSD: post-traumatic stress disorder; TS: tourette syndrome; PD: panic disorder; aApproximated…

## Sheet: Supplementary Table 3
Supplementary Table 3. Summary information on SNPs of sepsis clumped for independence at kb=10000 and r2=0.001 and used as genetic instruments for the Mendelian randomization analyses.
SNP	A1	A2	Beta	SE	P-value	F-Statisticsa
32 SNPs for sepsisb
rs34613444	G	T	-0.149106	0.0303123	3.5e-07	24.1965
rs9287883	A	G	-0.0711087	0.0153409	3.4e-07	21.4854
rs6435667	G	T	-0.156173	0.0316103	7.3e-07	24.4093
rs1874981	T	C	0.111235	0.0220711	9.6e-07	25.4001
rs815452	C	T	-0.0680943	0.0164405	4.5e-06	17.155
rs4473567	C	G	0.100676	0.0231577	2.7e-06	18.9
rs78081797	T	C	0.14461	0.0319317	4.2e-07	20.5094
rs12639198	A	G	0.0758272	0.0160451	4.4e-07	22.3339
rs6851685	T	G	-0.0605124	0.0172352	5.8e-07	12.327
rs138181752	A	G	0.237458	0.0512906	4.1e-06	21.4337
rs12203592	T	C	0.0470769	0.0168804	3.9e-09	7.77768
rs375309052	A	G	-0.0866156	0.0195861	8e-07	19.5567
rs60607464	C	G	-0.0914297	0.0205141	5e-06	19.8641
rs144200839	C	A	-0.090979	0.0208237	3.3e-06	19.0883
rs117830939	T	C	0.188806	0.0337571	8.5e-09	31.2825
rs748154	A	G	0.0754683	0.015242	3e-07	24.5158
rs552335302	A	C	0.411962	0.0863406	1.3e-06	22.7659
rs6586161	A	T	0.0925214	0.0198718	5.3e-07	21.6775
rs2403552	T	C	-0.0837135	0.0180548	4.2e-06	21.4984
rs11236113	A	G	0.116854	0.0248805	1.4e-06	22.0581
rs4944478	T	C	0.0861677	0.0187635	2.6e-06	21.0893
rs722266	C	T	-0.100221	0.0184403	7.8e-08	29.538
rs10790976	T	C	0.118333	0.0226516	1.5e-07	27.2907
rs10773497	C	T	0.0728594	0.0142395	4e-07	26.1807
rs380804	A	G	-0.16512	0.0361719	2e-06	20.838
rs117613309	C	T	0.171087	0.0406606	9.3e-07	17.7046
rs4968135	A	T	-0.0887961	0.0210754	3.1e-06	17.7515
rs62063644	G	C	-0.202076	0.044919	3.6e-06	20.2381
rs79869399	A	G	0.315272	0.0689822	1.4e-06	20.888
rs4987768	A	C	0.0763707	0.0162731	4.6e-06	22.0248
rs145090889	T	C	0.317136	0.0740723	5.6e-07	18.3307
rs2837606	C	T	0.068883	0.0145497	1.2e-06	22.4138
SNP: single nucleotide polymorphism; A1: effect allele; A2: other allele; SE: standard error; aApproximated F-statistic representing instrument strength calculated using the formula: beta2 / standard error2; bP-value < 5 × 10-6 was considered genome-wide significant.

## Sheet: Supplementary Table 4
Supplementary Table 4. Summary information on SNPs of confounding factors clumped for independence at kb=10000 and r2=0.001 and used as genetic instruments for MVMR.
SNP	A1	A2	Beta	SE	P-value	F-Statisticsa
111 SNPs for total cholesterol levelsb
rs496654	C	A	0.0311732	0.00399858	1.20005e-15	60.7787
rs7534572	G	C	0.0420945	0.00417785	2.49977e-25	101.518
rs7540356	G	A	-0.0206824	0.00406211	3.29997e-06	25.9238
rs1293261	T	A	0.0216733	0.0039978	1.2e-08	29.3906
rs11206517	G	T	0.0851169	0.0111899	1.69981e-14	57.8601
rs2642438	G	A	0.0318207	0.00437814	5.00035e-14	52.8251
rs3768321	T	G	-0.0243369	0.00503854	5.49997e-07	23.3303
rs11591147	T	G	-0.273043	0.0152309	1.39991e-74	321.374
rs12740374	T	G	-0.0929409	0.00480921	1.69981e-84	373.479
rs472495	T	G	0.0308054	0.00418399	9.79941e-14	54.2091
rs61778883	C	T	0.0294362	0.00599278	1.79999e-06	24.1272
rs11127048	A	G	-0.0353702	0.00417022	1.69981e-17	71.9378
rs55709272	C	T	-0.0174045	0.00404019	4.49997e-06	18.5575
rs10176901	A	G	-0.0210281	0.00409058	1.09999e-07	26.4259
rs2943650	T	C	-0.0220515	0.00417007	3.09999e-08	27.9634
rs12472790	A	G	0.0195715	0.00400507	3.79997e-07	23.8797
rs112382383	G	A	-0.0624525	0.0133041	1.5e-06	22.0358
rs4299376	T	G	-0.0428972	0.00428182	6.09958e-25	100.369
rs12620918	C	T	0.025003	0.00528438	4.49997e-06	22.387
rs562338	G	A	0.098242	0.00519045	3.10027e-83	358.248
rs1107851	C	T	-0.0244532	0.00401621	5.39995e-10	37.0714
rs62251256	T	C	-0.079103	0.0163527	9.90011e-07	23.3995
rs34101748	A	G	-0.0473258	0.00985644	1e-06	23.0545
rs335321	A	G	-0.0208883	0.00452589	3.89996e-06	21.3009
rs13107325	T	C	-0.0383423	0.00762255	2.69998e-07	25.3021
rs13108218	G	A	-0.0186826	0.00413886	3.69999e-06	20.3757
rs4860948	A	T	0.0255436	0.00466595	1.89998e-08	29.9698
rs2610992	G	A	-0.0186969	0.00423165	3.09999e-06	19.5218
rs3846662	G	A	0.0521026	0.00404723	7.50067e-39	165.731
rs6882345	A	G	0.0359238	0.00414212	3.69999e-18	75.2176
rs1499279	G	T	-0.0523464	0.010048	4.60002e-07	27.1403
rs78859670	C	T	0.0692723	0.0157981	4.30002e-06	19.2269
rs1500188	G	A	-0.0242707	0.00402644	1.29999e-09	36.3347
rs3777411	T	C	-0.0405292	0.00558926	6.4003e-13	52.5808
rs12662901	C	T	-0.0194705	0.00406216	1.6e-06	22.9742
rs79220007	C	T	-0.050516	0.00754059	1.80011e-11	44.8794
rs532754706	G	A	-0.077797	0.0157452	1.09999e-06	24.4135
rs36018387	T	C	-0.0403666	0.00654162	1.29999e-10	38.078
rs12198895	T	G	0.0237977	0.00443883	8.40001e-08	28.7431
rs147841808	G	C	0.0468862	0.00602227	9.8992e-15	60.6135
rs7746472	T	A	-0.0244709	0.00523853	8.99995e-07	21.8213
rs10260606	C	G	0.0260696	0.00516289	1e-07	25.4966
rs848445	C	T	-0.0210735	0.00441906	3.69999e-06	22.7412
rs76297612	T	C	-0.12619	0.0266207	3.79997e-06	22.4704
rs117355956	A	G	-0.0568549	0.0122114	4.60002e-06	21.6773
rs1057558	C	T	-0.0280556	0.00482698	7.19996e-10	33.7822
rs10953298	T	C	-0.0247862	0.00473576	2.1e-07	27.3931
rs6987810	T	C	0.0206538	0.00430044	2.99999e-06	23.0661
rs2326077	T	C	-0.0224173	0.00423777	4.60002e-08	27.9828
rs112875651	A	G	-0.0482053	0.00415174	1.69981e-32	134.812
rs13278097	T	C	0.0236924	0.00441047	6.69993e-08	28.8568
rs2737263	T	G	-0.0205338	0.00445056	3.59998e-06	21.2867
rs1461729	G	A	0.0754733	0.00664826	3.29989e-31	128.876
rs117026536	T	G	0.0453535	0.00666288	5.00035e-12	46.3338
rs2066714	C	T	0.0292181	0.00594223	3.79997e-07	24.1771
rs4008004	A	C	0.0272269	0.00483294	5e-09	31.7376
rs2740488	C	A	-0.0425254	0.00453947	2.80027e-20	87.758
rs115478735	T	A	0.0562229	0.00517162	1.29987e-28	118.188
rs117966330	T	C	0.0371035	0.00750102	1.29999e-06	24.4675
rs11789603	T	C	0.0418447	0.00643476	8.69961e-11	42.2879
rs72805692	G	A	-0.0301907	0.00628625	2.99999e-06	23.0655
rs2792735	A	G	-0.0320407	0.00445386	1.59993e-13	51.7524
rs102275	C	T	-0.0660426	0.00418036	3.69999e-59	249.586
rs4307732	A	G	0.0364447	0.00651417	2.59998e-08	31.3005
rs525028	A	G	-0.035615	0.00441909	1.59993e-16	64.9531
rs72997616	A	C	-0.037884	0.00688055	5.30005e-08	30.3155
rs10838724	T	G	-0.0261546	0.00419093	1.79999e-10	38.9471
rs4766578	A	T	0.0304302	0.00400555	2.60016e-15	57.7145
rs7968813	G	A	-0.0206318	0.0041805	8.79995e-07	24.3567
rs865716	T	A	-0.0192362	0.00403434	5.19996e-07	22.7349
rs577666755	C	T	-0.0343242	0.00797998	4.49997e-06	18.5011
rs11065358	C	T	-0.0272454	0.00424355	1.79999e-10	41.2219
rs9604463	G	A	0.0214832	0.00447639	3.69999e-06	23.0326
rs61946991	C	A	-0.0235217	0.00422773	4.60002e-08	30.9544
rs150064030	A	G	-0.0367245	0.00790355	2.90001e-06	21.5907
rs11621792	T	C	0.0239578	0.0040379	3.59998e-10	35.2032
rs261290	C	T	-0.078138	0.00421371	1.50003e-79	343.871
rs633695	G	A	0.0587261	0.00441179	3.59998e-39	177.187
rs12898997	T	C	0.0203411	0.00425601	1.29999e-06	22.8425
rs11854242	T	C	-0.030255	0.00450512	7.59976e-13	45.1005
rs78671255	T	C	-0.0276497	0.00559993	2.90001e-07	24.379
rs1864163	A	G	-0.0465851	0.0045502	3.19963e-26	104.817
rs3794695	T	C	0.0349478	0.00511113	2.29985e-12	46.7526
rs7202323	G	T	-0.0213712	0.00473994	3.59998e-06	20.3288
rs72631343	G	C	-0.0346131	0.0059663	3.50002e-09	33.6566
rs77542162	G	A	0.118862	0.0134466	4.00037e-18	78.1378
rs11654924	A	G	-0.0177961	0.00403768	4.39997e-06	19.4261
rs72836561	T	C	-0.0763491	0.0114495	1.69981e-11	44.4667
rs56325564	A	G	0.0289563	0.00402858	7.00003e-14	51.6633
rs55714927	T	C	-0.0253662	0.00508469	2.69998e-07	24.8875
rs9304381	T	C	0.0483354	0.00519129	2.99985e-21	86.6922
rs77960347	G	A	0.190079	0.0174651	7.59976e-28	118.448
rs12151108	A	G	-0.132111	0.00614387	2.60016e-104	462.375
rs41289512	G	C	0.0834202	0.00987823	1.10002e-17	71.3155
rs111784051	G	T	-0.374931	0.0117206	1e-200	1023.3
rs117310449	T	C	0.151101	0.01847	5.79963e-17	66.9269
rs41290120	A	G	-0.371449	0.00926994	1e-200	1605.63
rs11667604	A	T	-0.018874	0.00409291	4e-06	21.2649
rs73013176	C	T	-0.127568	0.0192153	6.70039e-12	44.0747
rs58542926	T	C	-0.0982855	0.00760933	2.99985e-39	166.835
rs111278137	A	G	-0.113707	0.014207	9.09913e-16	64.0574
rs73024931	A	G	-0.0276572	0.00553892	3.50002e-07	24.9325
rs17699030	G	A	-0.0651514	0.0110409	2.19999e-09	34.8208
rs73147887	G	C	0.0229532	0.00487295	4.60002e-06	22.1872
rs2618566	T	G	-0.0219844	0.0042221	1.89998e-08	27.1127
rs1800961	T	C	-0.0805672	0.0116769	2.90001e-12	47.606
rs2378390	A	G	-0.0281527	0.0057685	3.09999e-07	23.8185
rs1883711	C	G	0.0840282	0.0117472	1.29987e-13	51.166
rs460014	A	G	-0.0223916	0.00455956	8.40001e-07	24.1171
rs5754102	A	C	-0.0239568	0.0052279	3.2e-06	20.9992
rs9616847	T	A	0.0204161	0.00412211	1.6e-06	24.5305
34 SNPs for triglycerides levelsb
rs10779835	C	T	-0.0554	0.008	3.83972e-12	47.9556
rs11207999	C	A	-0.0717	0.0079	1.66418e-19	82.3729
rs12737022	T	C	0.1384	0.0297	3.27499e-06	21.715
rs1042034	T	C	0.0458	0.0093	9.32911e-07	24.253
rs1260326	C	T	-0.0991	0.0082	7.98914e-34	146.056
rs147675673	C	T	0.1207	0.026	3.52598e-06	21.551
rs13164115	C	G	0.057	0.0124	4.26197e-06	21.1303
rs4704834	G	A	0.0444	0.0081	3.71398e-08	30.0466
rs2800703	G	T	0.0418	0.0089	2.41902e-06	22.0583
rs4711750	A	T	0.0494	0.0083	2.56998e-09	35.424
rs34603926	T	A	-0.0501	0.0105	1.77599e-06	22.7665
rs2700990	A	C	0.0436	0.0094	3.81101e-06	21.5138
rs10271563	A	G	-0.0596	0.0125	1.761e-06	22.7338
rs11974409	G	A	-0.0837	0.0095	1.01906e-18	77.6254
rs2409799	C	G	0.0505	0.0084	1.84799e-09	36.143
rs3808447	A	G	-0.04	0.0087	4.53096e-06	21.1389
rs10096633	T	C	-0.1529	0.0118	3.18787e-38	167.9
rs28601761	G	C	-0.0832	0.0084	6.58264e-23	98.1043
rs296879	C	G	-0.0424	0.0092	4.532e-06	21.2401
rs4837187	T	C	-0.0549	0.0115	1.71002e-06	22.7902
rs964184	C	G	-0.2887	0.0134	2.72898e-102	464.177
rs1985624	C	T	0.047	0.0103	4.74395e-06	20.8219
rs12230919	A	G	0.0453	0.0093	1.126e-06	23.7263
rs10846593	T	C	-0.0441	0.0097	4.97096e-06	20.6697
rs11057320	G	A	0.0416	0.0082	4.20601e-07	25.7371
rs28753986	G	T	-0.1011	0.0217	3.111e-06	21.7062
rs60675007	G	A	-0.0473	0.0097	1.04299e-06	23.7782
rs3093680	C	T	-0.0379	0.008	2.37898e-06	22.4439
rs483082	T	G	0.0974	0.0096	5.42375e-24	102.938
rs116843064	A	G	-0.1934	0.0258	6.71583e-14	56.1919
rs73001065	C	G	-0.0897	0.0146	7.05895e-10	37.7467
rs5112	G	C	0.0525	0.0083	2.326e-10	40.0094
rs6073958	C	T	0.0605	0.0095	2.20201e-10	40.5568
rs80251389	T	C	-0.116	0.0248	2.78202e-06	21.8783
10 SNPs for weightb
rs60374119	G	A	0.3618	0.0701	2.47902e-07	26.638
rs33978324	T	C	0.2503	0.0528	2.14902e-06	22.4726
rs10214554	A	G	0.6221	0.1228	4.09902e-07	25.664
rs77961304	A	C	0.6717	0.1427	2.49799e-06	22.1566
rs147546248	G	A	0.8796	0.1917	4.469e-06	21.0536
rs75977974	A	G	0.4049	0.0871	3.32997e-06	21.6102
rs111260575	A	T	0.5533	0.1209	4.705e-06	20.9444
rs3780712	G	A	0.2346	0.0481	1.10101e-06	23.7884
rs79875784	C	T	0.6009	0.125	1.539e-06	23.1092
rs4113090	A	G	0.3344	0.0712	2.66502e-06	22.0583
SNP: single nucleotide polymorphism; MVMR: multivariable mendelian randomization; A1: effect allele; A2: other allele; SE: standard error; aApproximated F-statistic representing instrument strength calculated using the formula: beta2 / standard error2; bP-value < 5 × 10-6 was considered genome-wide significant.

## Sheet: Supplementary Table 5
Supplementary Table 5. Summary information on SNPs of mediation factors clumped for independence at kb=10000 and r2=0.001.
SNP	A1	A2	Beta	SE	P-value	F-Statisticsa
12 SNPs for AN to sepsisb
rs111925923	C	T	0.409497	0.089	4.20287e-06	21.17
rs11245454	G	A	-0.154306	0.0333	3.59006e-06	21.4721
rs117957029	C	T	-0.536502	0.1024	1.61203e-07	27.4501
rs13125782	C	T	0.174802	0.0356	9.10022e-07	24.1097
rs145106667	G	A	-0.686291	0.1483	3.69715e-06	21.4158
rs1894792	C	T	0.172599	0.0364	2.11887e-06	22.4841
rs2345557	G	T	0.237299	0.051	3.27268e-06	21.6497
rs4622308	C	T	-0.180096	0.0307	4.45573e-09	34.4137
rs4763166	G	A	0.152403	0.0298	3.15058e-07	26.1551
rs75307524	G	A	-0.474397	0.101	2.64007e-06	22.0618
rs75544652	C	T	0.5223	0.112	3.11044e-06	21.7472
rs79350580	C	T	0.309196	0.0666	3.44069e-06	21.5536
13 SNPs for AN to N-formylmethionine levelsb
rs111925923	C	T	0.409497	0.089	4.2e-06	21.17
rs11245454	G	A	-0.154306	0.0333	3.59e-06	21.4721
rs117957029	C	T	-0.536502	0.1024	1.61e-07	27.4501
rs13125782	C	T	0.174802	0.0356	9.1e-07	24.1097
rs145106667	G	A	-0.686291	0.1483	3.7e-06	21.4158
rs1894792	C	T	0.172599	0.0364	2.12e-06	22.4841
rs2345557	G	T	0.237299	0.051	3.27e-06	21.6497
rs4763166	G	A	0.152403	0.0298	3.15e-07	26.1551
rs61831281	G	C	0.416801	0.0892	2.97e-06	21.8337
rs75115477	G	A	-0.277204	0.0593	2.95e-06	21.8519
rs75307524	G	A	-0.474397	0.101	2.64e-06	22.0618
rs75544652	C	T	0.5223	0.112	3.11e-06	21.7472
rs79350580	C	T	0.309196	0.0666	3.44e-06	21.5536
20 SNPs for N-formylmethionine levels to sepsisc
rs11197567	A	G	-0.0802345	0.0169697	2.26618e-06	22.355
rs11881315	T	C	-0.0917528	0.0190151	1.3982e-06	23.2831
rs12076023	C	T	-0.0718052	0.0147057	1.04584e-06	23.8419
rs1227983	A	G	0.0891298	0.0186839	1.8386e-06	22.7568
rs1426239	C	T	0.074302	0.0164308	6.1226e-06	20.4495
rs147786398	T	G	0.24349	0.0524583	3.4575e-06	21.5444
rs148804382	A	C	0.421325	0.0717454	4.2926e-09	34.4863
rs151287767	G	A	0.36133	0.0774839	3.11185e-06	21.7463
rs16946205	G	A	-0.437014	0.092196	2.13655e-06	22.4681
rs17230332	A	T	0.103195	0.0225424	4.69838e-06	20.9564
rs36004306	C	A	0.150391	0.0336874	8.03301e-06	19.9301
rs504434	A	G	-0.167923	0.0144172	2.36509e-31	135.662
rs71375101	G	A	0.283385	0.0634272	7.89989e-06	19.9619
rs73195880	T	C	-0.171658	0.0375241	4.77102e-06	20.927
rs73850513	T	C	-0.115878	0.0233119	6.66973e-07	24.7085
rs74581562	G	A	0.165226	0.0366502	6.53852e-06	20.3238
rs78187635	A	G	-0.134736	0.0288317	2.96557e-06	21.8387
rs79911842	C	A	0.278914	0.0620872	7.04605e-06	20.1807
rs9912388	G	A	0.0696658	0.0148647	2.77682e-06	21.9648
rs9928003	C	A	-0.112808	0.0191073	3.54958e-09	34.8563
SNP: single nucleotide polymorphism; A1: effect allele; A2: other allele; SE: standard error; AN: anorexia nervosa; aApproximated F-statistic representing instrument strength calculated using the formula: beta2 / standard error2; bP-value < 5 × 10-6 was considered genome-wide significant.cP-value < 1 × 10-5 was considered genome-wide significant.

## Sheet: Supplementary Table 6
Supplementary Table 6. Results of reverse MR analyses assumed sepsis as exposure and ten mental disorders as outcome
Exposure	Outcome	nSNPs	Method	OR	OR_LCI95	OR_UCI95	P-value
sepsis	BD	18	IVW	0.955542	0.873486	1.0453	0.320835
			MR Egger	1.0103	0.744967	1.37014	0.948248
			weighted median	0.931929	0.841871	1.03162	0.173949
			maximum likelihood	0.95475	0.890425	1.02372	0.193187
	MDD	22	IVW	0.917645	0.761112	1.10637	0.367766
			MR Egger	0.830248	0.487289	1.41458	0.501661
			weighted median	0.928528	0.707225	1.21908	0.59344
			maximum likelihood	0.915269	0.756729	1.10702	0.361609
	SCZ	20	IVW	0.950491	0.860047	1.05045	0.319593
			MR Egger	1.09427	0.819783	1.46066	0.548593
			weighted median	0.972095	0.854168	1.10631	0.667983
			maximum likelihood	0.949827	0.862608	1.04587	0.294887
	AN	18	IVW	0.954954	0.893299	1.02086	0.175876
			MR Egger	1.05979	0.864193	1.29966	0.584657
			weighted median	0.957739	0.873543	1.05005	0.357707
			maximum likelihood	0.955477	0.892824	1.02253	0.188104
	ASD	24	IVW	1.00945	0.953072	1.06917	0.748283
			MR Egger	1.03312	0.879743	1.21325	0.694888
			weighted median	0.993839	0.91794	1.07601	0.878805
			maximum likelihood	1.0098	0.952404	1.07065	0.743994
	OCD	20	IVW	1.20292	0.933144	1.55068	0.153888
			MR Egger	1.04817	0.509646	2.15573	0.899665
			weighted median	1.3052	0.940063	1.81215	0.111646
			maximum likelihood	1.21387	0.963357	1.52953	0.10029
	ADHD	24	IVW	1.25408	0.974878	1.61324	0.0780714
			MR Egger	1.19947	0.554228	2.59591	0.648808
			weighted median	1.08125	0.765767	1.52669	0.657195
			maximum likelihood	1.26056	0.983243	1.61609	0.067747
	PTSD	24	IVW	1.12292	0.873124	1.44418	0.366478
			MR Egger	1.46691	0.720717	2.98566	0.302098
			weighted median	1.31848	0.934389	1.86044	0.115551
			maximum likelihood	1.12942	0.873529	1.46026	0.35317
	TS	24	IVW	0.971658	0.919633	1.02663	0.30581
			MR Egger	1.04581	0.895884	1.22083	0.576216
			weighted median	0.993937	0.916403	1.07803	0.883328
			maximum likelihood	0.971215	0.918167	1.02733	0.308123
	PD	20	IVW	1.12175	0.931544	1.3508	0.225522
			MR Egger	0.88262	0.512045	1.52138	0.658458
			weighted median	1.06688	0.832528	1.3672	0.608942
			maximum likelihood	1.12848	0.941788	1.35218	0.190199
BD: bipolar disorders; MDD: major depressive disorder; SCZ: schizophrenia; AN: anorexia nervosa; ASD: autism spectrum disorder; OCD: obsessive-compulsive disorder; ADHD: attention-deficit hyperactivity disorder; PTSD: post-traumatic stress disorder; TS: tourette syndrome; PD: panic disorder; SNP: single nucleotide polymorphism; IVW: inverse variance weighted; OR: odds ratios; CI: confidence inter…

## Sheet: Supplementary Table 7
Supplementary Table 7. Summary information on the results of MVMR.
Exposures	nSNPs	Beta	SE	P-value	OR	LCI95	UCI95	OR_LCI95	OR_UCI95
Conditioned on triglycerides
AN	1	0.0831069	0.0303104	0.0061092	1.08666	0.0236985	0.142515	1.02398	1.15317
Triglycerides	9	-0.0657059	0.0509889	0.197526	0.936406	-0.165644	0.0342323	0.847348	1.03482
Conditioned on total cholesterol
AN	1	0.0791159	0.0314745	0.0119488	1.08233	0.0174259	0.140806	1.01758	1.1512
Total cholesterol	47	0.0289527	0.0412186	0.482419	1.02938	-0.0518358	0.109741	0.949485	1.11599
Conditioned on weight
Weight	0	-0.00673181	0.0251712	0.789129	0.993291	-0.0560673	0.0426037	0.945476	1.04352
AN	1	0.0758243	0.0346457	0.0286285	1.07877	0.00791876	0.14373	1.00795	1.15457
Multivariable Estimate
Weight	0	-0.0253416	0.0241977	0.294974	0.974977	-0.072769	0.0220859	0.929816	1.02233
AN	1	0.0778753	0.0312512	0.0127056	1.08099	0.016623	0.139128	1.01676	1.14927
Triglycerides	6	-0.074338	0.0600457	0.215707	0.928358	-0.192028	0.0433516	0.825284	1.0443
Total cholesterol	46	0.0156708	0.0422992	0.711028	1.01579	-0.0672356	0.0985772	0.934975	1.1036
MVMR: multivariable Mendelian randomization; SNP: single nucleotide polymorphism; AN: anorexia nervosa; SE: standard error; OR: odds ratios; CI: confidence intervals; P-value < 0.05 was considered genome-wide significant.

## Sheet: Supplementary Table 8
Supplementary Table 8. Summary information on the sensitivity analyses of MVMR.
Exposure	Outcome	Cochran Q test		MR-Egger Intercept tests
AN	Sepsis	Q value	P-value	MR-Egger Intercept	P-value
Conditioned on triglycerides		25.6983	0.6904	-0.002	0.58
Conditioned on total cholesterol		93.6346	0.2689	0	0.985
Conditioned on weight		22.2892	0.1739	0.007	0.438
Multivariable Estimate		102.568	0.2562	0	0.979
MVMR: multivariable Mendelian randomization; AN: anorexia nervosa; P-value < 0.05 was considered significant.

## Sheet: Supplementary Table 9
Supplementary Table 9. Summary information on SNPs of positive results in mediation MR clumped for independence at kb=10000 and r2=0.001 and used as genetic instruments for the Mendelian randomization analyses
SNP	A1	A2	Beta	SE	P-value	F-Statisticsa
49 SNPs for Cystatin D levelsb
rs1536565	A	G	-0.1244	0.0264	2.45e-06	22.2041
rs930735	A	G	0.0579	0.0114	3.8e-07	25.7957
rs2791713	A	G	0.0532	0.0117	5.44e-06	20.6753
rs76753488	A	C	0.1171	0.0263	8.49e-06	19.8245
rs13397003	T	G	0.0701	0.0141	6.64e-07	24.7171
rs138248604	A	G	0.2257	0.0508	8.87e-06	19.7395
rs72980022	A	G	0.0607	0.0126	1.45e-06	23.2079
rs145735210	T	C	0.2031	0.0454	7.69e-06	20.0128
rs13127297	A	G	0.0545	0.0117	3.19e-06	21.6981
rs35936034	T	C	0.0628	0.0142	9.75e-06	19.5588
rs10065995	T	C	-0.0536	0.0121	9.43e-06	19.6227
rs150547	A	C	0.0548	0.0119	4.12e-06	21.2064
rs139918398	T	C	0.3373	0.0676	6.05e-07	24.8966
rs79359257	T	C	0.073	0.0156	2.88e-06	21.8976
rs9327707	T	C	0.059	0.0118	5.73e-07	25
rs3889401	A	G	0.0885	0.0191	3.6e-06	21.4694
rs62436191	A	G	0.1194	0.0234	3.35e-07	26.0362
rs9455923	A	G	0.0537	0.0115	3.02e-06	21.8048
rs111613686	A	G	-0.2439	0.0537	5.57e-06	20.6289
rs1477229	T	C	-0.0612	0.0136	6.8e-06	20.25
rs17154027	A	G	-0.0558	0.0121	4e-06	21.2666
rs77556255	T	C	-0.3228	0.0723	8.02e-06	19.9338
rs4507745	T	C	0.057	0.0122	2.98e-06	21.8288
rs142441613	G	A	-0.0938	0.0202	3.42e-06	21.5627
rs962720	T	C	0.0558	0.0119	2.74e-06	21.9874
rs78295068	A	G	0.0777	0.0173	7.08e-06	20.172
rs7069904	A	G	0.1309	0.0293	7.91e-06	19.9592
rs140505821	A	G	0.3276	0.0691	2.13e-06	22.4767
rs4756151	A	C	-0.094	0.0172	4.63e-08	29.8675
rs12294339	T	C	0.0702	0.0118	2.7e-09	35.3924
rs145343977	T	C	0.2679	0.0597	7.21e-06	20.1371
rs11054069	T	C	0.1674	0.013	6.07e-38	165.815
rs141192864	T	C	0.1016	0.0213	1.84e-06	22.7525
rs4766797	A	G	-0.0574	0.0117	9.3e-07	24.0687
rs67020211	T	G	0.079	0.0115	6.44e-12	47.1909
rs12924891	T	C	0.2573	0.0571	6.6e-06	20.3052
rs58679828	A	G	0.1808	0.0407	8.9e-06	19.7337
rs60586299	T	C	-0.0654	0.0134	1.06e-06	23.8202
rs470841	T	C	0.0568	0.0119	1.81e-06	22.7826
rs377316477	A	T	0.0929	0.021	9.7e-06	19.5701
rs516316	C	G	0.0845	0.0115	2.01e-13	53.9905
rs34074361	A	G	0.0814	0.0145	1.98e-08	31.5147
rs11696133	T	C	-0.6554	0.0149	0	1934.82
rs1555472	A	C	0.1411	0.0155	8.77e-20	82.8687
rs141179525	T	C	-0.2583	0.0447	7.54e-09	33.3913
rs4813529	T	G	-0.0726	0.012	1.45e-09	36.6025
rs697699	A	C	0.1098	0.0237	3.61e-06	21.4639
rs7275493	T	C	-0.0572	0.0119	1.53e-06	23.1046
rs77121303	A	G	-0.2516	0.0532	2.25e-06	22.3665
10 SNPs for ketogluconate.metabolismb
rs145696452	C	T	0.164815	0.0363372	5.74119e-06	20.5673
rs17814434	T	C	-0.287963	0.06359	5.94226e-06	20.5014
rs2624489	G	A	-0.240451	0.0514641	2.97984e-06	21.8239
rs2895499	A	G	-0.266455	0.0576131	3.7479e-06	21.3841
rs2913384	A	G	-0.23026	0.0508342	5.90871e-06	20.5122
rs3923652	C	A	-0.209856	0.0444018	2.28667e-06	22.332
rs4482264	C	T	0.127232	0.028591	8.58365e-06	19.7981
rs4842206	G	A	0.165422	0.0361546	4.75268e-06	20.929
rs557948	T	C	0.228551	0.0437442	1.74433e-07	27.2905
rs7552841	T	C	-0.130382	0.0277244	2.56647e-06	22.1104
11 SNPs for N10.formyl.tetrahydrofolate.biosynthesisb
rs118162058	A	T	-0.122415	0.0267188	4.61392e-06	20.9858
rs13059049	A	G	0.0746729	0.016561	6.51492e-06	20.3254
rs17699454	C	A	0.0852363	0.0177895	1.65637e-06	22.9514
rs17879178	G	T	-0.160751	0.0328265	9.73198e-07	23.9742
rs2065622	G	A	-0.0746061	0.0168112	9.08475e-06	19.6897
rs2530547	T	C	0.0856035	0.0176154	1.17636e-06	23.6094
rs4687327	A	T	0.123533	0.0246343	5.31232e-07	25.1405
rs477574	T	A	-0.0781871	0.0168499	3.48059e-06	21.526
rs505128	C	T	-0.0858169	0.0169187	3.93023e-07	25.7216
rs62167414	T	C	0.132698	0.0294192	6.46527e-06	20.34
rs78884607	A	G	-0.126972	0.0283043	7.25876e-06	20.1186
20 SNPs for N-formylmethionine levelsb
rs11197567	A	G	-0.0802345	0.0169697	2.26618e-06	22.3495
rs11881315	T	C	-0.0917528	0.0190151	1.3982e-06	23.2775
rs12076023	C	T	-0.0718052	0.0147057	1.04584e-06	23.8361
rs1227983	A	G	0.0891298	0.0186839	1.8386e-06	22.7513
rs1426239	C	T	0.074302	0.0164308	6.1226e-06	20.4446
rs147786398	T	G	0.24349	0.0524583	3.4575e-06	21.5391
rs148804382	A	C	0.421325	0.0717454	4.2926e-09	34.4779
rs151287767	G	A	0.36133	0.0774839	3.11185e-06	21.741
rs16946205	G	A	-0.437014	0.092196	2.13655e-06	22.4627
rs17230332	A	T	0.103195	0.0225424	4.69838e-06	20.9513
rs36004306	C	A	0.150391	0.0336874	8.03301e-06	19.9252
rs504434	A	G	-0.167923	0.0144172	2.36509e-31	135.629
rs71375101	G	A	0.283385	0.0634272	7.89989e-06	19.9571
rs73195880	T	C	-0.171658	0.0375241	4.77102e-06	20.9219
rs73850513	T	C	-0.115878	0.0233119	6.66973e-07	24.7025
rs74581562	G	A	0.165226	0.0366502	6.53852e-06	20.3188
rs78187635	A	G	-0.134736	0.0288317	2.96557e-06	21.8334
rs79911842	C	A	0.278914	0.0620872	7.04605e-06	20.1758
rs9912388	G	A	0.0696658	0.0148647	2.77682e-06	21.9595
rs9928003	C	A	-0.112808	0.0191073	3.54958e-09	34.8478
SNP: single nucleotide polymorphism; A1: effect allele; A2: other allele; SE: standard error; aApproximated F-statistic representing instrument strength calculated using the formula: beta2 / standard error2; b P-value < 1 × 10-5 was considered genome-wide significant.

## Sheet: Supplementary Table 10
Supplementary Table 10. Positive results in mediation MR analyses for AN and sepsis
Exposure	Outcome	Intermediary factors	Exposure.intermediary	Outcome.intermediary	Method	Mediation effect							Cochran Q test		MR-Egger Intercept tests		Intermediary effect	Direct effect	Total effect	Mediation proportion
						SNPs	Beta	SE	OR	OR_LCI95	OR_UCI95	P-value	Q value	P-value	MR-Egger Intercept	P-value				Mediation proportion	LCI95	UCI95
AN	sepsis	N-formylmethionine levels	AN	sepsis	Inverse variance weighted	12	0.0724608	0.0290662	1.07515	1.01561	1.13818	0.0126683	7.86438	0.725398	0.00193104	0.902916	0.00541612	0.0670447	0.0724608	0.0747455	-0.0364906	0.185982
			AN	N-formylmethionine levels	Inverse variance weighted	13	0.0590975	0.0296256	1.06088	1.00103	1.1243	0.0460635	2.62295	0.997671	0.00345644	0.832502
			N-formylmethionine levels	sepsis	Inverse variance weighted	20	0.0916473	0.0406021	1.09598	1.01214	1.18676	0.0239953	18.2528	0.505612	-0.0144657	0.217213
AN	sepsis	Cystatin D levels	AN	sepsis	Inverse variance weighted	12	0.0724608	0.0290662	1.07515	1.01561	1.13818	0.0126683	7.86438	0.725398	0.00193104	0.902916	0.00214932	0.0703115	0.0724608	0.0296619	-0.00933716	0.0686609
			AN	Cystatin D levels	Inverse variance weighted	15	-0.0448355	0.0217825	0.956155	0.916192	0.99786	0.0395588	6.88942	0.938891	-0.000982663	0.936503
			Cystatin D levels	sepsis	Inverse variance weighted	45	-0.0479381	0.0221251	0.953193	0.912741	0.995438	0.0302594	35.1194	0.828104	-0.00484547	0.225457
AN	sepsis	Ketogluconate Metabolism	AN	sepsis	Inverse variance weighted	12	0.0724608	0.0290662	1.07515	1.01561	1.13818	0.0126683	7.86438	0.725398	0.00193104	0.902916	0.0126168	0.0598441	0.0724608	0.174119	-0.12382	0.472057
			AN	Ketogluconate Metabolism	Inverse variance weighted	7	0.150134	0.0696277	1.16199	1.01376	1.3319	0.0310646	1.95106	0.924144	-0.0391985	0.498525
			Ketogluconate Metabolism	sepsis	Inverse variance weighted	10	0.0840366	0.0413039	1.08767	1.00309	1.17938	0.0418918	13.2507	0.151587	0.0230558	0.459421
AN	sepsis	N10-formyl-tetrahydrofolate biosynthesis	AN	sepsis	Inverse variance weighted	12	0.0724608	0.0290662	1.07515	1.01561	1.13818	0.0126683	7.86438	0.725398	0.00193104	0.902916	0.0145347	0.0579261	0.0724608	0.200587	-0.032321	0.433494
			AN	N10-formyl-tetrahydrofolate biosynthesis	Inverse variance weighted	7	0.109081	0.0421302	1.11525	1.02686	1.21125	0.00962193	3.53355	0.7395	0.00293121	0.931962
			N10-formyl-tetrahydrofolate biosynthesis	sepsis	Inverse variance weighted	11	0.133247	0.0546476	1.14253	1.02648	1.2717	0.0147565	3.4421	0.969028	0.00925712	0.680626
MR:Mendelian randomization; AN: anorexia nervosa; SNP: single nucleotide polymorphism; SE: standard error; OR: odds ratios; CI: confidence intervals; P-value < 0.05 was considered genome-wide significant.

[truncated: 1 more sheets: Supplementary Table 11]
